# Supplementary material for: Gradual Enhancement of the Assemblage Stability of the Reed Rhizosphere Microbiome with Recovery Time
Source: Microorganisms. 2022 Apr 29;10(5):937. doi: 10.3390/microorganisms10050937 (PMC9146439; doi:10.3390/microorganisms10050937)
Supplement: Supplementary file 1 [file microorganisms-10-00937-s001.zip]

Archive with 1 entries (1 files):
- microorganisms-1651739-supplementary.pdf
